# Supplementary material for: Micromelanconis kaihuiae gen. et sp. nov., a new diaporthalean fungus from Chinese chestnut branches in southern China
Source: MycoKeys. 2021 Apr 16;79:1–16. doi: 10.3897/mycokeys.79.65221 (PMC8065008; doi:10.3897/mycokeys.79.65221)
Supplement: XML Treatment for Micromelanconis [file mycokeys.79.65221-treatment1.xml]

<!DOCTYPE tp:taxon-treatment
  PUBLIC "-//TaxonX//DTD Taxonomic Treatment Publishing DTD v0 20100105//EN" "tax-treatment-NSO.dtd">
<tp:taxon-treatment xmlns:tp="http://www.plazi.org/taxpub"><tp:treatment-meta><kwd-group><label>Taxon classification</label><kwd><named-content xmlns:xlink="http://www.w3.org/1999/xlink" content-type="kingdom">Fungi</named-content></kwd><kwd><named-content xmlns:xlink="http://www.w3.org/1999/xlink" content-type="order">Diaporthales</named-content></kwd><kwd><named-content xmlns:xlink="http://www.w3.org/1999/xlink" content-type="family">Pseudomelanconidaceae</named-content></kwd></kwd-group><mixed-citation publication-type="journal"><person-group><name><surname>Jiang</surname><given-names>Ning</given-names></name><name><surname>Yang</surname><given-names>Qin</given-names></name><name><surname>Fan</surname><given-names>Xin-Lei</given-names></name><name><surname>Tian</surname><given-names>Cheng-Ming</given-names></name></person-group><article-title><italic><tp:taxon-name><tp:taxon-name-part taxon-name-part-type="genus" reg="Micromelanconis">Micromelanconis</tp:taxon-name-part> <tp:taxon-name-part taxon-name-part-type="species" reg="kaihuiae">kaihuiae</tp:taxon-name-part></tp:taxon-name></italic> gen. et sp. nov., a new diaporthalean fungus from Chinese chestnut branches in southern China</article-title><source>MycoKeys</source><day>16</day><month>4</month><year>2021</year><volume>79</volume><fpage>1</fpage><lpage>16</lpage><pub-id pub-id-type="doi">10.3897/mycokeys.79.65221</pub-id></mixed-citation></tp:treatment-meta><tp:nomenclature><tp:taxon-name><object-id xmlns:xlink="http://www.w3.org/1999/xlink" content-type="arpha" xlink:type="simple">1FD89DF1-0375-5046-99F4-E2752711B4A5</object-id>
              <tp:taxon-name-part taxon-name-part-type="genus" reg="Micromelanconis">Micromelanconis</tp:taxon-name-part>
              <object-id xmlns:xlink="http://www.w3.org/1999/xlink" content-type="mycobank" xlink:type="simple">838927</object-id>
            </tp:taxon-name><tp:taxon-authority>C.M. Tian &amp; N. Jiang</tp:taxon-authority><tp:taxon-status xmlns:xlink="http://www.w3.org/1999/xlink" xlink:type="simple">gen. nov.</tp:taxon-status></tp:nomenclature><tp:treatment-sec sec-type="etymology" id="SECID0EB4AI"><title>Etymology.</title><p>Name derived from micro- and the genus name <italic><tp:taxon-name><tp:taxon-name-part taxon-name-part-type="genus" reg="Melanconis">Melanconis</tp:taxon-name-part></tp:taxon-name></italic>.</p></tp:treatment-sec><tp:treatment-sec sec-type="type species" id="SECID0EO4AI"><title>Type species.</title><p><italic><tp:taxon-name><tp:taxon-name-part taxon-name-part-type="genus" reg="Micromelanconis">Micromelanconis</tp:taxon-name-part> <tp:taxon-name-part taxon-name-part-type="species" reg="kaihuiae">kaihuiae</tp:taxon-name-part></tp:taxon-name></italic> C.M. Tian &amp; N. Jiang.</p></tp:treatment-sec><tp:treatment-sec sec-type="description" id="SECID0E64AI"><title>Description.</title><p><bold><italic>Sexual morph</italic>:</bold> not observed. <bold><italic>Asexual morph</italic></bold>: Conidiomata acervular, conspicuous, immersed in host bark to erumpent, covered by brown to blackish exuding conidial masses at maturity. Central column beneath the disc more or less conical. Conidiophores unbranched, aseptate, cylindrical, pale brown, smooth-walled. Conidiogenous cells annellidic, occasionally with distinct annellations and collarettes. Conidia hyaline when immature, becoming pale brown, ellipsoid, multiguttulate, aseptate, with hyaline sheath. Conidiomata formed on <abbrev xmlns:xlink="http://www.w3.org/1999/xlink" xlink:title="potato dextrose agar" id="ABBRID0EN5AI" xlink:type="simple">PDA</abbrev> after three weeks, randomly distributed, and black. Conidiophores unbranched, septate, cylindrical, pale brown, smooth-walled. Conidiogenous cells annellidic. Conidia pale brown, long dumbbell-shaped, narrow at the middle and wide at both ends, multiguttulate, aseptate, with hyaline sheath.</p></tp:treatment-sec><tp:treatment-sec sec-type="notes" id="SECID0ER5AI"><title>Notes.</title><p><italic><tp:taxon-name><tp:taxon-name-part taxon-name-part-type="genus" reg="Micromelanconis">Micromelanconis</tp:taxon-name-part></tp:taxon-name></italic> is the third genus after <italic><tp:taxon-name><tp:taxon-name-part taxon-name-part-type="genus" reg="Neopseudomelanconis">Neopseudomelanconis</tp:taxon-name-part></tp:taxon-name></italic> and <italic><tp:taxon-name><tp:taxon-name-part taxon-name-part-type="genus" reg="Pseudomelanconis">Pseudomelanconis</tp:taxon-name-part></tp:taxon-name></italic> in the family <tp:taxon-name><tp:taxon-name-part taxon-name-part-type="family">Pseudomelanconidaceae</tp:taxon-name-part></tp:taxon-name> (Fig. <xref ref-type="fig" rid="F1">1</xref>). <italic><tp:taxon-name><tp:taxon-name-part taxon-name-part-type="genus" reg="Micromelanconis">Micromelanconis</tp:taxon-name-part></tp:taxon-name></italic> is united in this family based on the <italic><tp:taxon-name><tp:taxon-name-part taxon-name-part-type="genus" reg="Melanconis">Melanconis</tp:taxon-name-part></tp:taxon-name></italic>-like conidiomata, and pale brown conidia with conspicuous hyaline sheath. <italic><tp:taxon-name><tp:taxon-name-part taxon-name-part-type="genus" reg="Micromelanconis">Micromelanconis</tp:taxon-name-part></tp:taxon-name></italic> produces two types of conidia from natural branches and manual media respectively, which differs from <italic><tp:taxon-name><tp:taxon-name-part taxon-name-part-type="genus" reg="Neopseudomelanconis">Neopseudomelanconis</tp:taxon-name-part></tp:taxon-name></italic> and <italic><tp:taxon-name><tp:taxon-name-part taxon-name-part-type="genus" reg="Pseudomelanconis">Pseudomelanconis</tp:taxon-name-part></tp:taxon-name></italic> (<xref ref-type="bibr" rid="B13">Fan et al. 2018a</xref>; <xref ref-type="bibr" rid="B23">Jiang et al. 2018a</xref>). Additionally, <italic><tp:taxon-name><tp:taxon-name-part taxon-name-part-type="genus" reg="Neopseudomelanconis">Neopseudomelanconis</tp:taxon-name-part></tp:taxon-name></italic> is characterized by its septate conidia (<xref ref-type="bibr" rid="B23">Jiang et al. 2018a</xref>).</p></tp:treatment-sec><tp:treatment-sec><!--Section generated to contain objects referenced in tp:taxon-treatment.--><fig id="F1" position="float" orientation="portrait"><object-id xmlns:xlink="http://www.w3.org/1999/xlink" content-type="doi" xlink:type="simple">10.3897/mycokeys.79.65221.figure1</object-id><object-id xmlns:xlink="http://www.w3.org/1999/xlink" content-type="arpha" xlink:type="simple">C3A257E5-6988-50C0-8177-FB074D5ECE7E</object-id><label>Figure 1.</label><caption><p>Phylogram of <tp:taxon-name><tp:taxon-name-part taxon-name-part-type="genus" reg="Diaporthales">Diaporthales</tp:taxon-name-part></tp:taxon-name> from a maximum likelihood analysis based on combined <abbrev xmlns:xlink="http://www.w3.org/1999/xlink" xlink:title="internally transcribed spacer" id="ABBRID0EYZAI" xlink:type="simple">ITS</abbrev>, <abbrev xmlns:xlink="http://www.w3.org/1999/xlink" xlink:title="large subunit of the nrDNA" id="ABBRID0E3ZAI" xlink:type="simple">LSU</abbrev>, <italic><abbrev xmlns:xlink="http://www.w3.org/1999/xlink" xlink:title="translation elongation factor 1-alpha" id="ABBRID0EB1AI" xlink:type="simple">tef1a</abbrev></italic> and <italic><abbrev xmlns:xlink="http://www.w3.org/1999/xlink" xlink:title="II second largest subunit" id="ABBRID0EG1AI" xlink:type="simple">rpb2</abbrev></italic>. Values above the branches indicate maximum likelihood bootstrap (left, <abbrev xmlns:xlink="http://www.w3.org/1999/xlink" xlink:title="maximum likelihood analysis" id="ABBRID0EK1AI" xlink:type="simple">ML</abbrev> BP ≥ 50%) and Bayesian probabilities (right, <abbrev xmlns:xlink="http://www.w3.org/1999/xlink" xlink:title="Bayesian inference" id="ABBRID0EO1AI" xlink:type="simple">BI</abbrev> PP ≥ 0.90). The tree is rooted with <italic><tp:taxon-name><tp:taxon-name-part taxon-name-part-type="genus" reg="Nakataea">Nakataea</tp:taxon-name-part> <tp:taxon-name-part taxon-name-part-type="species" reg="oryzae">oryzae</tp:taxon-name-part></tp:taxon-name></italic> (CBS 243.76) and <italic><tp:taxon-name><tp:taxon-name-part taxon-name-part-type="genus" reg="Pyricularia">Pyricularia</tp:taxon-name-part> <tp:taxon-name-part taxon-name-part-type="species" reg="grisea">grisea</tp:taxon-name-part></tp:taxon-name></italic> (Ina168). New species proposed in the current study is in blue and the ex-type strains are marked with *.</p></caption><graphic xmlns:xlink="http://www.w3.org/1999/xlink" xlink:href="mycokeys-79-001-g001.jpg" position="float" orientation="portrait" xlink:type="simple" id="oo_532141.jpg"><uri content-type="original_file" xlink:type="simple">https://binary.pensoft.net/fig/532141</uri></graphic></fig></tp:treatment-sec><ref-list><ref id="B13"><mixed-citation xmlns:xlink="http://www.w3.org/1999/xlink" xlink:type="simple"><person-group><name name-style="western"><surname>Fan</surname><given-names>XL</given-names></name><name name-style="western"><surname>Bezerra</surname><given-names>JDP</given-names></name><name name-style="western"><surname>Tian</surname><given-names>CM</given-names></name><name name-style="western"><surname>Crous</surname><given-names>PW</given-names></name></person-group> (<year>2018a</year>) <article-title>Families and genera of diaporthalean fungi associated with canker and dieback of tree hosts.</article-title><source>Persoonia</source><volume>40</volume>: <fpage>119</fpage>–<lpage>134</lpage>. <ext-link xlink:type="simple" ext-link-type="doi" xlink:href="10.3767/persoonia.2018.40.05">https://doi.org/10.3767/persoonia.2018.40.05</ext-link></mixed-citation></ref><ref id="B23"><mixed-citation xmlns:xlink="http://www.w3.org/1999/xlink" xlink:type="simple"><person-group><name name-style="western"><surname>Jiang</surname><given-names>N</given-names></name><name name-style="western"><surname>Li</surname><given-names>J</given-names></name><name name-style="western"><surname>Piao</surname><given-names>CG</given-names></name><name name-style="western"><surname>Guo</surname><given-names>MW</given-names></name><name name-style="western"><surname>Tian</surname><given-names>CM</given-names></name></person-group> (<year>2018a</year>) <article-title>Identification and characterization of chestnut branch-inhabiting melanocratic fungi in China.</article-title><source>Mycosphere</source><volume>9</volume>: <fpage>1268</fpage>–<lpage>1289</lpage>. <ext-link xlink:type="simple" ext-link-type="doi" xlink:href="10.5943/mycosphere/9/6/14">https://doi.org/10.5943/mycosphere/9/6/14</ext-link></mixed-citation></ref></ref-list></tp:taxon-treatment>
