# Supplementary material for: Micromelanconis kaihuiae gen. et sp. nov., a new diaporthalean fungus from Chinese chestnut branches in southern China
Source: MycoKeys. 2021 Apr 16;79:1–16. doi: 10.3897/mycokeys.79.65221 (PMC8065008; doi:10.3897/mycokeys.79.65221)
Supplement: XML Treatment for Micromelanconis kaihuiae [file mycokeys.79.65221-treatment2.xml]

<!DOCTYPE tp:taxon-treatment
  PUBLIC "-//TaxonX//DTD Taxonomic Treatment Publishing DTD v0 20100105//EN" "tax-treatment-NSO.dtd">
<tp:taxon-treatment xmlns:tp="http://www.plazi.org/taxpub"><tp:treatment-meta><kwd-group><label>Taxon classification</label><kwd><named-content xmlns:xlink="http://www.w3.org/1999/xlink" content-type="kingdom">Fungi</named-content></kwd><kwd><named-content xmlns:xlink="http://www.w3.org/1999/xlink" content-type="order">Diaporthales</named-content></kwd><kwd><named-content xmlns:xlink="http://www.w3.org/1999/xlink" content-type="family">Pseudomelanconidaceae</named-content></kwd></kwd-group><mixed-citation publication-type="journal"><person-group><name><surname>Jiang</surname><given-names>Ning</given-names></name><name><surname>Yang</surname><given-names>Qin</given-names></name><name><surname>Fan</surname><given-names>Xin-Lei</given-names></name><name><surname>Tian</surname><given-names>Cheng-Ming</given-names></name></person-group><article-title><italic><tp:taxon-name><tp:taxon-name-part taxon-name-part-type="genus" reg="Micromelanconis">Micromelanconis</tp:taxon-name-part> <tp:taxon-name-part taxon-name-part-type="species" reg="kaihuiae">kaihuiae</tp:taxon-name-part></tp:taxon-name></italic> gen. et sp. nov., a new diaporthalean fungus from Chinese chestnut branches in southern China</article-title><source>MycoKeys</source><day>16</day><month>4</month><year>2021</year><volume>79</volume><fpage>1</fpage><lpage>16</lpage><pub-id pub-id-type="doi">10.3897/mycokeys.79.65221</pub-id></mixed-citation></tp:treatment-meta><tp:nomenclature><tp:taxon-name><object-id xmlns:xlink="http://www.w3.org/1999/xlink" content-type="arpha" xlink:type="simple">608AF9CB-D54A-5D36-9D5F-C38D184B31D6</object-id>
              <tp:taxon-name-part taxon-name-part-type="genus" reg="Micromelanconis">Micromelanconis</tp:taxon-name-part>
              <tp:taxon-name-part taxon-name-part-type="species" reg="kaihuiae">kaihuiae</tp:taxon-name-part>
              <object-id xmlns:xlink="http://www.w3.org/1999/xlink" content-type="mycobank" xlink:type="simple">838928</object-id>
            </tp:taxon-name><tp:taxon-authority>C.M. Tian &amp; N. Jiang</tp:taxon-authority><tp:taxon-status xmlns:xlink="http://www.w3.org/1999/xlink" xlink:type="simple">sp. nov.</tp:taxon-status><xref ref-type="fig" rid="F3">Figures 2</xref><xref ref-type="fig" rid="F4">, 3</xref></tp:nomenclature><tp:treatment-sec sec-type="etymology" id="SECID0E3CBI"><title>Etymology.</title><p>Named after Kaihui Yang, a Chinese heroine; Kaihui is also the name of the town where holotype was collected.</p><fig id="F3" position="float" orientation="portrait"><object-id xmlns:xlink="http://www.w3.org/1999/xlink" content-type="doi" xlink:type="simple">10.3897/mycokeys.79.65221.figure2</object-id><object-id xmlns:xlink="http://www.w3.org/1999/xlink" content-type="arpha" xlink:type="simple">E3CF6B1C-5ED7-5FF9-A9CB-E8C183C47EA5</object-id><label>Figure 2.</label><caption><p>Morphology of <italic><tp:taxon-name><tp:taxon-name-part taxon-name-part-type="genus" reg="Micromelanconis">Micromelanconis</tp:taxon-name-part> <tp:taxon-name-part taxon-name-part-type="species" reg="kaihuiae">kaihuiae</tp:taxon-name-part></tp:taxon-name></italic> on branches of <italic><tp:taxon-name><tp:taxon-name-part taxon-name-part-type="genus" reg="Castanea">Castanea</tp:taxon-name-part> <tp:taxon-name-part taxon-name-part-type="species" reg="mollissima">mollissima</tp:taxon-name-part></tp:taxon-name></italic> (<named-content xmlns:xlink="http://www.w3.org/1999/xlink" content-type="dwc:institutional_code" xlink:type="simple">BJFC</named-content>-S1831) <bold>A, B</bold> habit of conidiomata on a branch <bold>C</bold> transverse section of conidiomata <bold>D</bold> longitudinal section through conidiomata <bold>E</bold> conidiogenous cells attached with conidia <bold>F, G</bold> conidia. Scale bars: 100 μm (<bold>C, D</bold>); 10 μm (<bold>E–G</bold>).</p></caption><graphic xmlns:xlink="http://www.w3.org/1999/xlink" xlink:href="mycokeys-79-001-g003.jpg" position="float" orientation="portrait" xlink:type="simple" id="oo_532143.jpg"><uri content-type="original_file" xlink:type="simple">https://binary.pensoft.net/fig/532143</uri></graphic></fig></tp:treatment-sec><tp:treatment-sec sec-type="description" id="SECID0EXEBI"><title>Description.</title><p><bold><italic>Sexual morph</italic>:</bold> not observed. <bold><italic>Asexual morph</italic></bold>: Conidiomata acervular, 350–800 μm diam., conspicuous, immersed in host bark to erumpent, covered by brown to blackish exuding conidial masses at maturity. Central column beneath the disc more or less conical. Conidiophores unbranched, aseptate, cylindrical, pale brown, smooth-walled. Conidiogenous cells annellidic, occasionally with distinct annellations and collarettes, 12.4–47.1 × 1.2–3.8 μm. Conidia hyaline when immature, becoming pale brown, ellipsoid, multiguttulate, aseptate, 7.6–10.3 × 3.1–4.1 μm, L/W = 2–3.2, with hyaline sheath, 1 μm.</p><fig id="F4" position="float" orientation="portrait"><object-id xmlns:xlink="http://www.w3.org/1999/xlink" content-type="doi" xlink:type="simple">10.3897/mycokeys.79.65221.figure3</object-id><object-id xmlns:xlink="http://www.w3.org/1999/xlink" content-type="arpha" xlink:type="simple">3EBA5B4A-9EE2-5ECF-9D39-0EDE8FC9A58D</object-id><label>Figure 3.</label><caption><p>Morphology of <italic><tp:taxon-name><tp:taxon-name-part taxon-name-part-type="genus" reg="Micromelanconis">Micromelanconis</tp:taxon-name-part> <tp:taxon-name-part taxon-name-part-type="species" reg="kaihuiae">kaihuiae</tp:taxon-name-part></tp:taxon-name></italic> on the <abbrev xmlns:xlink="http://www.w3.org/1999/xlink" xlink:title="potato dextrose agar" id="ABBRID0EYFBI" xlink:type="simple">PDA</abbrev> plate (<abbrev xmlns:xlink="http://www.w3.org/1999/xlink" content-type="institution" xlink:title="China Forestry Culture Collection Centre" id="ABBRID0E3FBI" xlink:type="simple">CFCC</abbrev> 54572) <bold>A</bold> colony on <abbrev xmlns:xlink="http://www.w3.org/1999/xlink" xlink:title="potato dextrose agar" id="ABBRID0EDGBI" xlink:type="simple">PDA</abbrev><bold>B</bold> habit of conidiomata formed on <abbrev xmlns:xlink="http://www.w3.org/1999/xlink" xlink:title="potato dextrose agar" id="ABBRID0EJGBI" xlink:type="simple">PDA</abbrev><bold>C, D</bold> conidiogenous cells attached with conidia <bold>E, F</bold> conidia. Scale bars: 10 μm (<bold>C–F</bold>).</p></caption><graphic xmlns:xlink="http://www.w3.org/1999/xlink" xlink:href="mycokeys-79-001-g004.jpg" position="float" orientation="portrait" xlink:type="simple" id="oo_532144.jpg"><uri content-type="original_file" xlink:type="simple">https://binary.pensoft.net/fig/532144</uri></graphic></fig></tp:treatment-sec><tp:treatment-sec sec-type="description" id="SECID0EYGBI"><title>Culture characters.</title><p>Colony on <abbrev xmlns:xlink="http://www.w3.org/1999/xlink" xlink:title="potato dextrose agar" id="ABBRID0E5GBI" xlink:type="simple">PDA</abbrev> at 25 °C irregular, grey olivaceous, margin becoming diffuse, aerial hyphae short, dense, surface becoming imbricate, growth limited and ceasing after two weeks. Conidiomata formed after three weeks, randomly distributed, black. Conidiophores unbranched, septate, cylindrical, pale brown, smooth-walled. Conidiogenous cells annellidic, 9.1–18.5 × 2.5–5.3 μm. Conidia pale brown, long dumbbell-shaped, narrow at the middle and wide at both ends, multiguttulate, aseptate, 10.4–13.5 × 4–5 μm, L/W = 2.3–3.3, with hyaline sheath, 1.5 μm.</p></tp:treatment-sec><tp:treatment-sec sec-type="material" id="SECID0ECHBI"><title>Specimens examined.</title><p>China, Hunan Province, Changsha City, Changsha County, Kaihui Town, chestnut plantation, <named-content xmlns:xlink="http://www.w3.org/1999/xlink" content-type="dwc:verbatimCoordinates" xlink:type="simple"><named-content content-type="geo-json" specific-use="{&#34;type&#34;:&#34;Point&#34;,&#34;coordinates&#34;:[117.482289,40.408933]}" id="NCID0ELHBI" xlink:type="simple">40°24'32.16"N, 117°28'56.24"E</named-content></named-content>, 262 m asl, on stems and branches of <italic><tp:taxon-name><tp:taxon-name-part taxon-name-part-type="genus" reg="Castanea">Castanea</tp:taxon-name-part> <tp:taxon-name-part taxon-name-part-type="species" reg="mollissima">mollissima</tp:taxon-name-part></tp:taxon-name></italic>, Tian Chengming and Ning Jiang, 10 November 2020 (<named-content xmlns:xlink="http://www.w3.org/1999/xlink" content-type="dwc:institutional_code" xlink:type="simple">BJFC</named-content>-S1831, holotype; ex-type culture, <abbrev xmlns:xlink="http://www.w3.org/1999/xlink" content-type="institution" xlink:title="China Forestry Culture Collection Centre" id="ABBRID0EAIBI" xlink:type="simple">CFCC</abbrev> 54572 = KH5-3). <italic>Ibid.</italic> (<named-content xmlns:xlink="http://www.w3.org/1999/xlink" content-type="dwc:institutional_code" xlink:type="simple">BJFC</named-content>-S1832, KH5-4).</p></tp:treatment-sec><tp:treatment-sec sec-type="notes" id="SECID0EMIBI"><title>Notes.</title><p><italic><tp:taxon-name><tp:taxon-name-part taxon-name-part-type="genus" reg="Micromelanconis">Micromelanconis</tp:taxon-name-part> <tp:taxon-name-part taxon-name-part-type="species" reg="kaihuiae">kaihuiae</tp:taxon-name-part></tp:taxon-name></italic> on <italic><tp:taxon-name><tp:taxon-name-part taxon-name-part-type="genus" reg="Castanea">Castanea</tp:taxon-name-part> <tp:taxon-name-part taxon-name-part-type="species" reg="mollissima">mollissima</tp:taxon-name-part></tp:taxon-name></italic> (<tp:taxon-name><tp:taxon-name-part taxon-name-part-type="family">Fagaceae</tp:taxon-name-part></tp:taxon-name>, <tp:taxon-name><tp:taxon-name-part taxon-name-part-type="order">Fagales</tp:taxon-name-part></tp:taxon-name>) is phylogenetically close to <italic><tp:taxon-name><tp:taxon-name-part taxon-name-part-type="genus" reg="Neopseudomelanconis">Neopseudomelanconis</tp:taxon-name-part> <tp:taxon-name-part taxon-name-part-type="species" reg="castaneae">castaneae</tp:taxon-name-part></tp:taxon-name></italic> on <italic><tp:taxon-name><tp:taxon-name-part taxon-name-part-type="genus" reg="Castanea">Castanea</tp:taxon-name-part> <tp:taxon-name-part taxon-name-part-type="species" reg="mollissima">mollissima</tp:taxon-name-part></tp:taxon-name></italic> and <italic><tp:taxon-name><tp:taxon-name-part taxon-name-part-type="genus" reg="Pseudomelanconis">Pseudomelanconis</tp:taxon-name-part> <tp:taxon-name-part taxon-name-part-type="species" reg="caryae">caryae</tp:taxon-name-part></tp:taxon-name></italic> on <italic><tp:taxon-name><tp:taxon-name-part taxon-name-part-type="genus" reg="Carya">Carya</tp:taxon-name-part> <tp:taxon-name-part taxon-name-part-type="species" reg="cathayensis">cathayensis</tp:taxon-name-part></tp:taxon-name></italic> (<tp:taxon-name><tp:taxon-name-part taxon-name-part-type="family">Juglandaceae</tp:taxon-name-part></tp:taxon-name>, <tp:taxon-name><tp:taxon-name-part taxon-name-part-type="order">Juglandales</tp:taxon-name-part></tp:taxon-name>) (Fig. <xref ref-type="fig" rid="F1">1</xref>). All these three species are discovered on tree branches in China, and share similar morphological characters in having pale brown conidia with conspicuous hyaline sheath. <italic><tp:taxon-name><tp:taxon-name-part taxon-name-part-type="genus" reg="Micromelanconis">Micromelanconis</tp:taxon-name-part> <tp:taxon-name-part taxon-name-part-type="species" reg="kaihuiae">kaihuiae</tp:taxon-name-part></tp:taxon-name></italic> and <italic><tp:taxon-name><tp:taxon-name-part taxon-name-part-type="genus" reg="Neopseudomelanconis">Neopseudomelanconis</tp:taxon-name-part> <tp:taxon-name-part taxon-name-part-type="species" reg="castaneae">castaneae</tp:taxon-name-part></tp:taxon-name></italic> even share the same host. However, they can be easily distinguished based on conidia shape, color and overall size of conidia (<italic><tp:taxon-name><tp:taxon-name-part taxon-name-part-type="genus" reg="Micromelanconis">M.</tp:taxon-name-part> <tp:taxon-name-part taxon-name-part-type="species" reg="kaihuiae">kaihuiae</tp:taxon-name-part></tp:taxon-name></italic>, pale brown, ellipsoid and aseptate conidia, 7.6–10.3 × 3.1–4.1 μm; pale brown, long dumbbell-shaped and aseptate conidia, 10.4–13.5 × 4–5 μm <bold><italic>vs.</italic></bold><italic><tp:taxon-name><tp:taxon-name-part taxon-name-part-type="genus" reg="Neopseudomelanconis">N.</tp:taxon-name-part> <tp:taxon-name-part taxon-name-part-type="species" reg="castaneae">castaneae</tp:taxon-name-part></tp:taxon-name></italic>, brown, ellipsoid to oblong and septate conidia, 18–21.5 × 4.8–7 μm <bold><italic>vs.</italic></bold><italic><tp:taxon-name><tp:taxon-name-part taxon-name-part-type="genus" reg="Pseudomelanconis">P.</tp:taxon-name-part> <tp:taxon-name-part taxon-name-part-type="species" reg="caryae">caryae</tp:taxon-name-part></tp:taxon-name></italic>, pale brown, ellipsoid to oblong and aseptate conidia, 12.5–16 × 4–5 μm) (<xref ref-type="bibr" rid="B13">Fan et al. 2018a</xref>; <xref ref-type="bibr" rid="B23">Jiang et al. 2018a</xref>). Furthermore, <italic><tp:taxon-name><tp:taxon-name-part taxon-name-part-type="genus" reg="Micromelanconis">M.</tp:taxon-name-part> <tp:taxon-name-part taxon-name-part-type="species" reg="kaihuiae">kaihuiae</tp:taxon-name-part></tp:taxon-name></italic> is separated from <italic><tp:taxon-name><tp:taxon-name-part taxon-name-part-type="genus" reg="Neopseudomelanconis">N.</tp:taxon-name-part> <tp:taxon-name-part taxon-name-part-type="species" reg="castaneae">castaneae</tp:taxon-name-part></tp:taxon-name></italic> by 51/490 bp (10.4%) differences in <abbrev xmlns:xlink="http://www.w3.org/1999/xlink" xlink:title="internally transcribed spacer" id="ABBRID0EHOBI" xlink:type="simple">ITS</abbrev> and 12/563 bp (2.1%) differences in <abbrev xmlns:xlink="http://www.w3.org/1999/xlink" xlink:title="large subunit of the nrDNA" id="ABBRID0ELOBI" xlink:type="simple">LSU</abbrev>, and from <italic><tp:taxon-name><tp:taxon-name-part taxon-name-part-type="genus" reg="Pseudomelanconis">P.</tp:taxon-name-part> <tp:taxon-name-part taxon-name-part-type="species" reg="caryae">caryae</tp:taxon-name-part></tp:taxon-name></italic> by 56/490 bp (11.4%) differences in <abbrev xmlns:xlink="http://www.w3.org/1999/xlink" xlink:title="internally transcribed spacer" id="ABBRID0E1OBI" xlink:type="simple">ITS</abbrev> and 6/563 bp (1.1%) differences in <abbrev xmlns:xlink="http://www.w3.org/1999/xlink" xlink:title="large subunit of the nrDNA" id="ABBRID0E5OBI" xlink:type="simple">LSU</abbrev>.</p></tp:treatment-sec><tp:treatment-sec><!--Section generated to contain objects referenced in tp:taxon-treatment.--><fig id="F1" position="float" orientation="portrait"><object-id xmlns:xlink="http://www.w3.org/1999/xlink" content-type="doi" xlink:type="simple">10.3897/mycokeys.79.65221.figure1</object-id><object-id xmlns:xlink="http://www.w3.org/1999/xlink" content-type="arpha" xlink:type="simple">C3A257E5-6988-50C0-8177-FB074D5ECE7E</object-id><label>Figure 1.</label><caption><p>Phylogram of <tp:taxon-name><tp:taxon-name-part taxon-name-part-type="genus" reg="Diaporthales">Diaporthales</tp:taxon-name-part></tp:taxon-name> from a maximum likelihood analysis based on combined <abbrev xmlns:xlink="http://www.w3.org/1999/xlink" xlink:title="internally transcribed spacer" id="ABBRID0EYZAI" xlink:type="simple">ITS</abbrev>, <abbrev xmlns:xlink="http://www.w3.org/1999/xlink" xlink:title="large subunit of the nrDNA" id="ABBRID0E3ZAI" xlink:type="simple">LSU</abbrev>, <italic><abbrev xmlns:xlink="http://www.w3.org/1999/xlink" xlink:title="translation elongation factor 1-alpha" id="ABBRID0EB1AI" xlink:type="simple">tef1a</abbrev></italic> and <italic><abbrev xmlns:xlink="http://www.w3.org/1999/xlink" xlink:title="II second largest subunit" id="ABBRID0EG1AI" xlink:type="simple">rpb2</abbrev></italic>. Values above the branches indicate maximum likelihood bootstrap (left, <abbrev xmlns:xlink="http://www.w3.org/1999/xlink" xlink:title="maximum likelihood analysis" id="ABBRID0EK1AI" xlink:type="simple">ML</abbrev> BP ≥ 50%) and Bayesian probabilities (right, <abbrev xmlns:xlink="http://www.w3.org/1999/xlink" xlink:title="Bayesian inference" id="ABBRID0EO1AI" xlink:type="simple">BI</abbrev> PP ≥ 0.90). The tree is rooted with <italic><tp:taxon-name><tp:taxon-name-part taxon-name-part-type="genus" reg="Nakataea">Nakataea</tp:taxon-name-part> <tp:taxon-name-part taxon-name-part-type="species" reg="oryzae">oryzae</tp:taxon-name-part></tp:taxon-name></italic> (CBS 243.76) and <italic><tp:taxon-name><tp:taxon-name-part taxon-name-part-type="genus" reg="Pyricularia">Pyricularia</tp:taxon-name-part> <tp:taxon-name-part taxon-name-part-type="species" reg="grisea">grisea</tp:taxon-name-part></tp:taxon-name></italic> (Ina168). New species proposed in the current study is in blue and the ex-type strains are marked with *.</p></caption><graphic xmlns:xlink="http://www.w3.org/1999/xlink" xlink:href="mycokeys-79-001-g001.jpg" position="float" orientation="portrait" xlink:type="simple" id="oo_532141.jpg"><uri content-type="original_file" xlink:type="simple">https://binary.pensoft.net/fig/532141</uri></graphic></fig></tp:treatment-sec><ref-list><ref id="B13"><mixed-citation xmlns:xlink="http://www.w3.org/1999/xlink" xlink:type="simple"><person-group><name name-style="western"><surname>Fan</surname><given-names>XL</given-names></name><name name-style="western"><surname>Bezerra</surname><given-names>JDP</given-names></name><name name-style="western"><surname>Tian</surname><given-names>CM</given-names></name><name name-style="western"><surname>Crous</surname><given-names>PW</given-names></name></person-group> (<year>2018a</year>) <article-title>Families and genera of diaporthalean fungi associated with canker and dieback of tree hosts.</article-title><source>Persoonia</source><volume>40</volume>: <fpage>119</fpage>–<lpage>134</lpage>. <ext-link xlink:type="simple" ext-link-type="doi" xlink:href="10.3767/persoonia.2018.40.05">https://doi.org/10.3767/persoonia.2018.40.05</ext-link></mixed-citation></ref><ref id="B23"><mixed-citation xmlns:xlink="http://www.w3.org/1999/xlink" xlink:type="simple"><person-group><name name-style="western"><surname>Jiang</surname><given-names>N</given-names></name><name name-style="western"><surname>Li</surname><given-names>J</given-names></name><name name-style="western"><surname>Piao</surname><given-names>CG</given-names></name><name name-style="western"><surname>Guo</surname><given-names>MW</given-names></name><name name-style="western"><surname>Tian</surname><given-names>CM</given-names></name></person-group> (<year>2018a</year>) <article-title>Identification and characterization of chestnut branch-inhabiting melanocratic fungi in China.</article-title><source>Mycosphere</source><volume>9</volume>: <fpage>1268</fpage>–<lpage>1289</lpage>. <ext-link xlink:type="simple" ext-link-type="doi" xlink:href="10.5943/mycosphere/9/6/14">https://doi.org/10.5943/mycosphere/9/6/14</ext-link></mixed-citation></ref></ref-list></tp:taxon-treatment>
